# Supplementary material for: The role of carbon capture, utilization, and storage for economic pathways that limit global warming to below 1.5°C
Source: iScience. 2022 Apr 12;25(5):104237. doi: 10.1016/j.isci.2022.104237 (PMC9062320; doi:10.1016/j.isci.2022.104237)
Supplement: Data S1. Details on the procedure used for the derivation of the Q pathway, related to Figures 1, 2, 3, and 4 — The corresponding data for the IPCC P2 pathway, used in the comparison with the Q pathway in the main text, are also reported. Spreadsheet file (∗.XLSX). [file mmc1.xlsx]

## Sheet: Title
Supplemental Data Item
Details on the procedure used for the derivation of the Q pathway. The corresponding data for the IPCC P2 pathway, used in the comparison with the Q pathway in the main text,
are also reported. Spreadsheet file (*.XLSX). Related to Figures 1-4.
In particular:
TAB	Content
P2 pathway-Table S1	Table S1. IPCC P2 scenario (SSP1-19 scenario, AIM/CGE model). Region: World.
	Values for the P2 pathway from the literature, with a legend of all the variables.
Q pathway-Tables S2 S4	Table S2. Q pathway (this manuscript). Region: World.					Table S4. Carbon price (2019 values).
	Values for the Q pathway, with a legend of all the variables, and details on the assumptions and formulas for each of them.
P2 vs Q-Tables S3, S5, S6	Table S3. Comparison between Q (this manuscript) and P2 pathways (IPCC, SR15).
	Table S5. Data used for the interpolation of the 2050 and 2060 values in P2 and results (formula of the straight line: y = mx + q).
	Table S6. Arbitrary partition used in Table S3 of the AFOLU emissions reported in Rogelj et al (2018) in negative and positive emissions.
	Quantitative comparison of the CO2 emissions (total, stationary sources, mobile sources) and the annual total carbon cost between the Q and P2 pathways.
	Details on the assumptions used in the derivation of all the values in both pathways.
Ctotal annual cost-Tables S7 S8	Table S7. Carbon annual cost for Q and P2 pathways.
	Table S8. Carbon price (estimated values in 2050).
	Details on the assumptions used in the calculation of the annual and total carbon cost for the Q and P2 pathways.
	The two different sets of cost have been obtained using the carbon prices in Table S4 for the 2022-2100 period (blue background) or using the carbon prices in Table S8 for years >= 2050 (green background)
This file is part of the Supplemental Information of
Vitillo, J. G., Eisaman, M. D., Aradóttir, E. S. P., Passarini, F., Wang, T., Sheehan, S. W. (2022).
The role of carbon capture, utilization and storage for economic pathways that limit global warming to below 1.5 °C. iScience. https://doi.org/10.1016/j.isci.2022.104237

## Sheet: P2 pathway-Table S1
	Table S1. IPCC P2 scenario (SSP1-19 scenario, AIM/CGE model). Region: World.
	Time	Emissions|CO2	Emissions|CO2|Carbon Capture and Storage	Emissions|CO2|Carbon Capture and Storage|Biomass	Emissions|CO2|Fossil Fuels and Industry	Emissions|CO2|AFOLU	Emissions|CO2|Energy|Demand	Emissions|CO2|Energy|Demand|Residential and Commercial	Emissions|CO2|Energy|Demand|Transport	Emissions|CO2|Energy|Demand|Industry	Emissions|CO2|Energy|Supply	Emissions|CO2|Energy|Supply|Electricity	Emissions|CO2|Energy|Supply|Others	Price|Carbon
	year	Mt CO2/yr	Mt CO2/yr	Mt CO2/yr	Mt CO2/yr	Mt CO2/yr	Mt CO2/yr	Mt CO2/yr	Mt CO2/yr	Mt CO2/yr	Mt CO2/yr	Mt CO2/yr	Mt CO2/yr	US$2010/t CO2
	2005	34373.9	0	0	29596.1			---	---	---		---	---	---
	2010	35782.6	0	0	31157.1	4625.56	15955.4	3537.29	6073.43	6344.66	15201.7	11512.6	3689.06	0.8624
	2020	37233.9	0	0	33620.1	3613.81	16205.8	3566.72	6577.54	6061.55	17414.3	13840.1	3574.15	15.9269
	2030	19057.5	471.362	5.6526	19133.1	-75.6161	10221.6	2287.79	4703.74	3230.07	8911.51	6957.63	1953.88	204.471
	2040	8229.32	3097.84	507.127	10935.6	-2706.25	7467.52	1298.44	3862.55	2306.53	3468.05	2430.39	1037.66	382.823
	2050	1794.62	6315.88	1391.15	5573.64	-3779.02	5155.74	716.67	2770.34	1668.72	417.902	-1.6106	419.512	620.847
	2060	-2181.17	5725.81	2347.48	1944.35	-4125.51	3209.92	314.266	1638.16	1257.49	-1265.57	-1380.65	115.075	1217.78
	2070	-3757.08	5623.44	2881	514.899	-4271.98	2546.51	186.993	1224.86	1134.66	-2031.62	-2032.49	0.8757	1651.07
	2080	-4338.22	5305.13	3026.23	-202.615	-4135.6	2138.41	117.999	972.519	1047.89	-2341.02	-2254.29	-86.7348	2079.55
	2090	-4390.49	5405.13	3164.87	-491.631	-3898.86	2001.28	96.5613	892.893	1011.83	-2492.91	-2362.89	-130.019	2128.57
	2100	-4474.87	5253.5	3246.02	-861.046	-3613.83	1790.89	70.159	763.527	957.206	-2651.94	-2472.69	-179.246	2398.75
	Details and references are shown below.
	Legend and description of each variable
	For full reference and comprehensive description of these variables please refer to the description of the S1 pathway in the Chapter 2 of IPCC SR15, i.e. Ref.
	Rogelj, J., D. Shindell, K. Jiang, S. Fifita, P. Forster, V. Ginzburg, C. Handa, H. Kheshgi, S. Kobayashi, E. Kriegler, L. Mundaca, R. Séférian, and M.V. Vilariño (2018).
	Mitigation Pathways Compatible with 1.5°C in the Context of Sustainable Development. In Global Warming of 1.5°C. An IPCC Special Report on the impacts of global warming of 1.5°C above pre-industrial levels
	and related global greenhouse gas emission pathways, in the context of strengthening the global response to the threat of climate change, sustainable development, and efforts to eradicate poverty V. Masson-Delmotte,
	P. Zhai, H.-O. Pörtner, D. Roberts, J. Skea, P.R. Shukla, A. Pirani, W. Moufouma-Okia, C. Péan, R. Pidcock, S. Connors, J.B.R. Matthews, Y. Chen, X. Zhou, M.I. Gomis, E. Lonnoy, T. Maycock, M. Tignor, and T. Waterfield, ed.
	Emissions|CO2, Emissions|CO2|Carbon Capture and Storage, Emissions|CO2|Carbon Capture and Storage|Biomass, Emissions|CO2|Fossil Fuels and Industry
	Model: AIM/CGE
	Scenario: SSP1-19
	These data have been obtained from the IAM database (https://tntcat.iiasa.ac.at/SspDb/dsd?Action=htmlpage&page=40).
	For full reference, please refer to https://tntcat.iiasa.ac.at/SspDb/dsd?Action=htmlpage&page=80.
	Emissions|CO2|AFOLU, Emissions|CO2|Energy|Demand
	Emissions|CO2|Energy|Demand|Residential and Commercial, Emissions|CO2|Energy|Demand|Industry, Emissions|CO2|Energy|Supply, Emissions|CO2|Energy|Supply|Electricity, Price|Carbon
	Model: AIM/CGE 2.0
	Scenario: SSP1-19
	These data have been taken from the © IAMC 1.5°C Scenario Explorer and Data hosted by IIASA, release 1.1 (see Ref.
	D. Huppmann, E. Kriegler, V. Krey, K. Riahi, J. Rogelj, S. K. Rose, J. Weyant, et al., IAMC 1.5°C Scenario Explorer and Data hosted by IIASA.
	Integrated Assessment Modeling Consortium & International Institute for Applied Systems Analysis, 2018.
	doi: https://doi.org/10.22022/SR15/08-2018.15429 ; url: https://data.ene.iiasa.ac.at/iamc-1.5c-explorer
	For full reference, please refer to the link: https://data.ene.iiasa.ac.at/iamc-1.5c-explorer/#/license
	) hosted by the The International Institute for Applied Systems Analysis (IIASA) at the link https://data.ene.iiasa.ac.at/iamc-1.5c-explorer
	Emissions|CO2
	The vaues are taken from the orginal reference.
	Thy concide with those calculated by the sum:
	"Emissions|CO2|AFOLU"+"Emissions|CO2|Energy|Demand"+"Emissions|CO2|Energy|Supply"
	Emissions|CO2|Fossil Fuels and Industry
	This variable coincides with the "Emissions|CO2|Energy and Industrial Processes" in AIM/CGE 2.0
	Emissions|CO2|AFOLU
	AFOLU = agriculture, forestry and other land use
	This variable concides with "Emissions|CO2|Land Use" in the AIM/CGE model.
	Emissions|CO2|Energy|Demand|Transport
	This column was not reported in the original databases and it is calculated from the other data reported in Table S1 based on the information showed in Figure 2.5 in Rogelj et al (2018).
	Figure 2.5 is reproduced below as Figure S1 for the sake of completeness.
	Emissions|CO2|Energy|Demand|Transport		is calculated using the formula:
	"Emissions|CO2|Energy|Demand" - "Emissions|CO2|Energy|Demand|Residential and Commercial" - "Emissions|CO2|Energy|Demand|Industry"
	Emissions|CO2|Energy|Supply|Others
	This column was not reported in the original databases and it is calculated from the other data reported in Table S1 based on the information showed in Figure 2.5 in Rogelj et al (2018).
	Figure 2.5 is reproduced below as Figure S1 for the sake of completeness.
	Emissions|CO2|Energy|Supply|Others		is calculated using the formula:
	Emissions|CO2|Energy|Supply - "Emissions|CO2|Energy|Supply|Electricity"
	Emissions|CO2|Carbon Capture and Storage
	This variable represents the carbon that is captured and stored using "tecnological" processes.
	Among the different processes used, only the emissions neutralized by DAC are made explicit ("Emissions|CO2|Carbon Capture and Storage|Biomass").
	We have defined a "Emissions|CO2|Carbon Capture and Storage|Others" variable to be used in the comparison with the P2 pathway that is calculated by:
	"Emissions|CO2|Carbon Capture and Storage" - "Emissions|CO2|Carbon Capture and Storage|Biomass"
	that we coincident with		Emissions|CO2| Carbon Capture and Storage | retrofitted Stationary Emitters				in the Q pathway.
	Emissions|CO2|Carbon Capture and Storage|Biomass
	Based on the discussion in Rogelj et al. (2018), this variable represents the emissions mitigated by a generic "tecnhological" DAC process.
	It is then equivalent with		Emissions|CO2| Carbon Capture and Storage | Air Capture			in the Q pathway.
	P2 pathway
	P2 pathway has been labeled differently in different reports. We use the P2 label because is the one adopted in
	Intergovernmental Panel on Climate Change (2018). Summary for Policymakers of IPCC Special Report on Global Warming of 1.5 °C approved by governments.
	https://www.ipcc.ch/2018/10/08/summary-for-policymakers-of-ipcc-special-report-on-global-warming-of-1-5c-approved-by-governments/
	It coincides with the SSP1-1.9 scenario following the AIM/CGE and AIM/CGE 2.0 models (see above for references) and with the S1 pathway reported in Chapter 2 of IPCC SR15, i.e. Ref.
	Rogelj, J., D. Shindell, K. Jiang, S. Fifita, P. Forster, V. Ginzburg, C. Handa, H. Kheshgi, S. Kobayashi, E. Kriegler, L. Mundaca, R. Séférian, and M.V. Vilariño (2018).
	Mitigation Pathways Compatible with 1.5°C in the Context of Sustainable Development. In Global Warming of 1.5°C. An IPCC Special Report on the impacts of global warming of 1.5°C above pre-industrial levels
	and related global greenhouse gas emission pathways, in the context of strengthening the global response to the threat of climate change, sustainable development, and efforts to eradicate poverty V. Masson-Delmotte,
	P. Zhai, H.-O. Pörtner, D. Roberts, J. Skea, P.R. Shukla, A. Pirani, W. Moufouma-Okia, C. Péan, R. Pidcock, S. Connors, J.B.R. Matthews, Y. Chen, X. Zhou, M.I. Gomis, E. Lonnoy, T. Maycock, M. Tignor, and T. Waterfield, ed.
	The discussion made in the present work has been drawn mainly from the description of the pathway as reported in (Rogelj et al., 2020) and in particular on Figure 2.5 reported on page 113 in (Rogelj et al., 2018).
	Figure 2.5 from page 113 of (Rogelj et al.,2018) reports (among the others) the evolution of anthropogenic CO2 emissions up to 2100 in the S1 pathway (i.e. P2 pathway) and the legend of the figure.
	The data reported in the S1 plot coincides with those in Table S1.

## Sheet: Q pathway-Tables S2 S4
	Table S2. Q pathway (this manuscript). Region: World.
	Time	Emissions|CO2	Emissions|CO2|Carbon Capture and Storage	Emissions|CO2| Carbon Capture and Storage | retrofitted Stationary Emitters	Emissions|CO2| Carbon Capture and Storage | Air Capture	Emissions|CO2| new emitters	Emissions|CO2| Stationary emitters	Emissions|CO2| Mobile emitters	Price | Carbon | Average	Price | Carbon | Annual total Cost
	year	Mt CO2/yr	Mt CO2/yr	Mt CO2/yr	Mt CO2/yr	Mt CO2/yr	Mt CO2/yr	Mt CO2/yr	US$2019/t CO2	US$2019/yr
	2010.9	34206.9	0			500	20524.1	13682.8
	2011.87	34620.7	0			500	20772.4	13848.3
	2012.84	35310.3	0			500	21186.2	14124.1
	2014.02	35724.1	0			500	21434.5	14289.7
	2014.88	35724.1	0			500	21434.5	14289.7
	2017.21	36051.5	0			500	21630.9	14420.6
	2017.83	36568.6	0			500	21941.1	14627.4
	2018.8	36590	0			500	21954	14636
	2019.93	34029	0			500	20417.4	13611.6
	2021.2	37634.4	0			500	22580.6	15053.8
	2030	18559.9	10848.7	10838.7	10	0	4516.13	14053.8	44.3203	480818565792
	2040	9485.27	12187.4	11887.4	300	0	2768.39	7026.88	54.4737	6.6389e+11
	2053	0	8510.32	4741.94	3768.39	0	2768.39	1000	245.195	2.08668e+12
	2054.41	-215.05	7769.58	3786.14	3983.44	0	2768.39	1000	273.589	2.12567e+12
	2060	-2181.17	8717.94	200	5949.56	0	2768.39	1000	339.008	2955455417802
	2070	-3757.08	10293.9	200	7525.47	0	2768.39	1000	362.889	3735530966802
	2080	-4338.22	10875	200	8106.61	0	2768.39	1000	369.949	4023194969802
	2090	-4390.49	10927.3	200	8158.88	0	2768.39	1000	370.547	4.04907e+12
	2100	-4474.87	11011.6	200	8243.26	0	2768.39	1000	371.501	4090839343302
	Details and references are shown below.
	Legend and description of the time evolution of each variable
	values in yellow can be modified to obtain alternative scenarios. This template is used to obtain alternative scenarios to IPCC-reported pathways, please cite Vitillo, J. G., Eisaman, M. D., Aradóttir, E. S. P., Passarini, F., Wang, T., Sheehan, S. W. (2022). The role of carbon capture, utilization and storage for economic pathways that limit global warming to below 1.5 °C. iScience. https://doi.…
	Emissions|CO2
	Emissions up to 2021 coincides with historical emissions and have been extracted from:
	Le Quéré, C. et al. Fossil CO2 emissions in the post-COVID-19 era. Nat. Clim. Change 11, 197-199 (2021).
	International Energy Agency. Global Energy Review; https://www.iea.org/reports/global-energy-review-2020/global-energy-and-co2-emissions-in-2020 (2020).
	Emissions from 2030 to 2050 are obtained as the sum of the "Emissions|CO2| Stationary emitters" and "Emissions|CO2| Mobile emitters" columns
	In the 2050-2100 period, "Emissions|CO2" is considered coincident to the values reported for the P2 pathway (see Table S1, "P2 pathway" tab) or to their interpolation.
	Emissions|CO2|Carbon Capture and Storage
	This is the total amount of CO2 captured and stored each year by using any kind of process, both "natural" (e.g. reforestation, soil restauration, ...) and "technological" carbon capture and storage
	(e.g. CCS, DAC, …). This definition is different than in the P2 pathway, including only "technological" capture and storage. It is here preferred in order to allow the greater flexibility as the choice of the processes aimed at capturing CO2
	made by the different countries but at the same time providing an unified view on these processes.
	"Emissions|CO2|Carbon Capture and Storage" is calculated as the sum:
	"Emissions|CO2| Carbon Capture and Storage | retrofitted Stationary Emitters" + "Emissions|CO2| Carbon Capture and Storage | Air Capture"
	In the 2010-2021, "Emissions|CO2|Carbon Capture and Storage" is set to zero, as in the P2 pathway (see Table S2, in the "P2 pathway" sheet).
	In 2030 and 2040, "Emissions|CO2|Carbon Capture and Storage" is coincident with the sum:
	"Emissions|CO2| Carbon Capture and Storage | Air Capture" + 60% ("Emissions|CO2| Stationary emitters(2021)" -"Emissions|CO2| Stationary emitters(2030 or 2040)")
	The decrease in CO2 emissions from mobile sources with respect to 2021 is considered to be achieved by substitution of the sources with carbon-free analogs and then are not added to the sum.
	For what concerns the Stationary sources, here we explain the			60	% factor.
	In particular in the 2022-2030, the so-called "green" transition of the electric grid will maintain a significant dependence on natural gas and coal
	in most countries, along with the adoption of wind, geothermal, and solar energy plants. We consider				40	% of the emissions from stationary sources are mitigated
	by substituting them with carbon-free options not necessitating CCS, while the remaining				60	% need to be retrofitted with CCS.
	This ratio is arbitrary although based on the analysis of the data available so far.
	In 2040, the value so calculated can be considered an upper value because more stationary sources can be substituted with greener options in the 2030-2040 period.
	Starting from 2040, we assume that		5	% of the stationary sources retrofitted with CCS in 2022-2040 are substituted with carbon-free technologies each year.
	In the 2060-2100 period, "Emissions|CO2|Carbon Capture and Storage" is mainly originating from air capture.
	Emissions|CO2| new emitters
	This amount coincide with the increase in emissions each year and is on average 500 Mt CO2/yr.
	In the Q pathway, the construction of new emitters si banned from the beginning of 2022.
	In the 2010-2021 period, this variable is set to 500 Mt CO2/yr, while it is zero from 2022.
	Emissions|CO2| Stationary emitters
	In 2010-2021, "Emissions|CO2| Stationary emitters" coincides with			60	% of total emissions ("Emissions|Carbon Capture and Storage" column) as in Ref.
	Intergovernmental Panel on Climate Change. (2005). IPCC Special Report on Carbon Dioxide Capture and Storage (Cambridge University Press).
	This ratio has been used also in 2020, although in 2020 there was an anomalous decrease in CO2 emissions, mainly associated with the block of transportation in the lockdown during the first COVID-19 wave.
	In 2030,	80	% of the CO2 emissions from stationary sources with respect to the value in 2021 are neutralized in the Q pathway.
	The 80% value comes from two considerations:
	(a) for CCS, a neutralization of 100% would be really costly energetically, while a captured CO2 having a purity of 80% has a decidedly lower cost.
	(b) electricity from renewable is estimated to have a non-zero CO2 emission, that is to allow it to neutralize only 80% of the emission.
	These considerations are taken respectively from the references:
	Joos, L., Huck, J.M., Van Speybroeck, V., and Smit, B. (2016). Cutting the cost of carbon capture: a case for carbon capture and utilization. Faraday Discuss. 192, 391-414.
	MacDonald, A.E., Clack, C.T.M., Alexander, A., Dunbar, A., Wilczak, J., and Xie, Y. (2016). Future cost-competitive electricity systems and their impact on US CO2 emissions. Nat. Clim. Change 6, 526.
	The neutralization of the remaining		20	% is achieved in the 2030-2050 period by neutralizing an additional			7.74	% in 2030-2040
	by CCS and reconditioning of the remaining old emitters. The remaining part coicides with the				20	% of the CO2 emissions by the electric grid in 2020 (			13840.1	Mt CO2 y-1
	from Table S1). These emissions, based on the analysis by MacDonad et al (2016), can be neutralized only through air capture, or requiring a significant increase in the cost of the electricity.
	We consider the former option in the Q patheway, because it is the most viable.
	At the same time, in 2040-2060, old stationary sources are substituted with carbon-free technologies at a pace of					5	% per year, decreasing the annual cost associated to CCS.
	In "Emissions|CO2| Stationary emitters", the emissions neutralized by air capture are considered as not neutralized, i.e. these emissions are reported in this column.
	Emissions|CO2| Carbon Capture and Storage | retrofitted Stationary Emitters
	This variable describes the Stationary emitters that are not substituted by low carbon tech and then need to be retrofitted with a CCS plant to be neutralized.
	In 2030 and in 2040, its value coincides with the			60	%of the total stationary emitters neutralized.
	For > 2040, this value is consider to decrease by			5	% per year, due to retirement of the old emitters, reaching a final value of				200	Mt CO2/yr in 2060.
	Emissions|CO2| Mobile emitters
	In 2010-2021, "Emissions|CO2| Stationary emitters" coincides with			40	% of total emissions ("Emissions|Carbon Capture and Storage" column) as in Ref.
	Intergovernmental Panel on Climate Change. (2005). IPCC Special Report on Carbon Dioxide Capture and Storage (Cambridge University Press).
	This ratio has been used also in 2020, although there was an anomalous decrease in emissions, likely mainly associated with the block of transportation in the lockdown during the first COVID-19 wave.
	In 2040,	50	% of the CO2 emissions from mobile sources with respect to the value in 2021 are neutralized.
	In 2050, the remaining	50	% is neutralized.
	In "Emissions|CO2| Mobile emitters", the emissions neutralized by air capture are considered as not neutralized, i.e. these emissions are reported in this column.
	Emissions|CO2| Carbon Capture and Storage | Air Capture
	All the processes that allow to capture CO2 from the air are summed in this variable, i.e. both "natural" and "technological" carbon dioxide removal from the atmosphere.
	This is a difference with the P2 pathway, where e.g. reforestation is part of AFOLU while BECCS is considered a CCS process.
	In Ref.
	Joppa, L., Luers, A., Willmott, E., Friedmann, S.J., Hamburg, S.P., and Broze, R. (2021). Microsoft's million-tonne CO2-removal purchase - lessons for net zero. Nature 597, 629-632.
	it is indicated that after a careful evaluation of several proposals, only 2 Mt CO2 met Microsoft’s criteria for high-quality CO2 removal.
	We expect a ~10-fold increase of the air capture capacity every 10 years in 2030-2050 period, starting from 2 Mt CO2/yr in 2022. In the period before 2050, 70% of the Air Capture capacity is associated
	to "natural" AC (e.g. exploitation of trees for CO2 capture and storage and soil restauration) and 30% to "technological" AC. We do not differentiate between these two AC categories in our analysis.
	From >2050, "Emissions|CO2| Carbon Capture and Storage | Air Capture" values are calculated as the sum of:
	"Emissions|CO2| Stationary emitters" + "Emissions|CO2| Mobile emitters" - "Emissions|CO2"
	Price | Carbon | Average
	This is the average CO2 cost calculated by
	dividing the value in "Price | Carbon | Carbon Capture and Storage Cost" by the value in "Emissions|Carbon Capture and Storage"
	Price | Carbon | Annual total Cost
	This is the price to be paid each year for the capture and storage of the emissions reported in "Emissions|Carbon Capture and Storage" by CCS or DAC.
	This value is obtained by considering the cost per tCO2 as reported in Table S4 differentiated by emissions.
	Table S4. Carbon price (2019 values).
	Emissions	Min price	Max price	Average price	References
	type	US$2019/t CO2	US$2019/t CO2	US$2019/t CO2
	Replacement of new emitters	0.3	10	4.85	United Nations Framework Convention on Climate Change (UNFCCC) (2021).	Carbon offset platform. https://offset.climateneutralnow.org/allprojects.
	stationary sources	20	100	40	(a) Johnson, J. (2019). Capturing carbon: Can it save us? C&EN 97. 10.	(b) Vitillo, J. G. (2015) RSC Adv. 5, 36192-36239. 10.
	CO2 emissions to be captured from the air (old emissions and not intrinsecally neutralized mobile and stationary sources)	10	1000	495	(a) Johnson, J. (2019). Capturing carbon: Can it save us? C&EN 97. 10.	(b) Vitillo, J. G. (2015) RSC Adv. 5, 36192-36239. 10.
	"Price | Carbon | Carbon Capture and Storage Cost" is calculated as the sum of the following addends:
	(a) the part of the stationary source emissions (		60	%) that have to be neutralized by CCS multiplied by the corresponding average price:
							40	US$2019/t CO2
	(b) the emissions reported in "Emissions|CO2| Carbon Capture and Storage | Air Capture" multiplied by the corresponding average price:						495	US$2019/t CO2
	(c) the emissions avoided by substitution of new emitters with carbon-free analogs estimated to 500 Mt CO2 multiplied by the corresponding average price						4.85	US$2019/t CO2
	(d) the mobile emissions and the part of the stationary source emissions (			40	%) that are avoided by replacing them with carbon-free tech multiplied by
	the corresponding average price:						4.85	US$2019/t CO2

## Sheet: P2 vs Q-Tables S3, S5, S6
	Table S3. Comparison between Q (this manuscript) and P2 pathways (IPCC, SR15).
		Q pathway							P2 pathway
	Time	Emissions|CO2	Emissions|CO2| Stationary emitters	Emissions|CO2| Mobile emitters	Emissions|CO2| Carbon Capture and Storage | Air Capture	Price | Carbon | Annual total Cost	Comments		Emissions|CO2	Emissions|CO2| Stationary emitters	Emissions|CO2| Mobile emitters	Emissions|CO2| Carbon Capture and Storage | Air Capture	Price | Carbon | Annual total Cost	Comments
	year	Mt CO2/yr	Mt CO2/yr	Mt CO2/yr	Mt CO2/yr	US$2019/yr			Mt CO2/yr	Mt CO2/yr	Mt CO2/yr	Mt CO2/yr	US$2019/yr
	2019.93	34029	20417.4	13611.6	0		New emitters are banned in 2022. Stationary sources: they start to be neutralized by mitigation combined with CCUS to make products that displace fossil fuels. Mobile sources: no significant action. AC processes mainly for R&D and CO2-capture tailored reforestation start to be put in place .		37233.9	23475.8	13758.1	0		Four central actions are taken for reducing fossil-fuel emissions: lowering energy demand, electrifying energy services, decarbonizing the power sector, and decarbonizing non-electric fuel use in energy end-use sectors. Stationary sources: the electricity sectior start to be mitigated though CCS and use of biomass. Mobile sources: these emissions start to be significantly mitigated mainly by acti…
	2030	18559.9	4516.13	14053.8	10	480818565792	Stationary sources: 80% emissions have been neutralized or through CCUS systems (60%) or by replacement with carbon-free tech (40%). Among them, all the coal-fired plants have been neutralized. The significant use of CCS in this phase is a difference with the P2 pathway and it is here considered because the substitution with new tech is not so likely to happen in a so short amount of time. Mobile…		19057.5	12147.2	8798.44	1888.17	1.03244e+12	Stationary sources: about 50% of the emissions are mitigated, mainly by substitution with carbon-free alternative. Only a small deployment of CCS is considered. This is a difference with the Q pathway, where 60% of the emissions are neutralized by CCS. Mobile sources: about 50% of the emissions are neutralized by acting on the transport sector and on land use. AC mainly by modification in land us…
	2040	9485.27	2768.39	7026.88	300	6.6389e+11	Stationary sources: a plateau value of emissions is reached that can be avoided only by a significant change in the power supply chain. Mobile souces: emissions have been decreased to 50% of the 2021 value by substitution through carbon-free tech. Additional dependence on DAC will be required due to un-mitigatable mobile sources (e.g., airlines), which results in higher emissions in the interim. …		8229.32	6281.71	6064.44	4116.83	2.17303e+12	Stationary sources: the emissions are reduced to 37% of the 2020 value because of a ten-times increase in CCS. All the emissions from the power sector are neutralized in 2050 (in the Q pathway, this happens in 2040). Mobile sources: these emissions are even more reduced (about 25% of the 2020 value). AC mainly by modification in land use though carbon capture in soil and by reforestation. AC capa…
	2053	0	2768.39	1000	3768.39	2.08668e+12	Equilibrium between CO2 emitted to atmosphere and captured by DAC, reforestation, and other methods. Mobile sources: they reach a plateau value. Most of them have been substituted with carbon-free tech. DAC capacity is increased >10 times with respect to 2040 value. Most part of the DAC plants have become operational starting from 2050.		0	3136.26	3583.77	6118.15	3.2313e+12	Equilibrium between CO2 emitted to atmosphere and captured by DAC, reforestation, and other methods. Stationary sources and Mobile sources: their emissions are further slashed by about 50%. DAC capacity is increased of about 30% with respect to 2040 value.
	2054.41	-215.05	2768.39	1000	3983.44	2.12567e+12			-215.05	2975.65	3346	6280.72	3.23206e+12
	2060	-2181.17	2768.39	1000	5949.56	2955455417802	DAC deployments enable to compensate the emissions from stationary and mobile sources and the removal of legacy emissions to restore atmosphere to pre-industrial levels.		-2181.17	2339.4	2404.15	6924.72	3.53421e+12	Stationary sources and Mobile sources: their emissions have been further slashed by about 50% in ten years and they will continue to decrease, although at a very slow pace, in time. This is a difference with respect to the Q pathway, where it is assumed that a 20% of the emissions from the electric grid cannot be directly mitigated for economical or logistic reasons (amounting to 2768 Mt CO2/yr) …
	2070	-3757.08	2768.39	1000	7525.47	3735530966802			-3757.08	1984.04	1773.23	7514.36	3.80692e+12	DAC reaches its plateau."Natural" and "tecnological" DAC are contributing about by the same amount to the removal of CO2 from the atmosphere.
	2080	-4338.22	2768.39	1000	8106.61	4023194969802	DAC reaches its plateau capacity.		-4338.22	1733.1	1391.67	7462.99	3.77842e+12	DAC: if the difference between the "Stationary emitters" column in Q and P2 is added to the "Air capture" column of P2, the P2 "Air capture" values would be slightly higher than the Q value.
	2090	-4390.49	2768.39	1000	8158.88	4.04907e+12			-4390.49	1683.78	1247.58	7321.86	3.69825e+12
	2100	-4474.87	2768.39	1000	8243.26	4090839343302			-4474.87	1551.28	1059.55	7085.71	3.5114e+12
	Details and references are shown below.
	Legend and description of each variable
	For details and references on each pathway refer to the "Q pathway" and "P2 pathway" tabs, respectively.
	The following description refer to the data that have been manipulated with respect to the one reported in the "Q pathway" and "P2 pathway" tabs to facilitate the comparison between the two pathways.
	values in yellow can be modified to obtain alternative scenarios. This template is used to obtain alternative scenarios to IPCC-reported pathways, please cite Vitillo, J. G., Eisaman, M. D., Aradóttir, E. S. P., Passarini, F., Wang, T., Sheehan, S. W. (2022). The role of carbon capture, utilization and storage for economic pathways that limit global warming to below 1.5 °C. iScience. https://doi.…
	In the P2 pathway, the "Emissions|CO2" data for 2053 and 2054 have been obtained from the P2 graph reported in
	https://www.ipcc.ch/2018/10/08/summary-for-policymakers-of-ipcc-special-report-on-global-warming-of-1-5c-approved-by-governments/
	while, for the other variables, they have been obtained by interpolation of the 2050 and 2060 data using a straight line (y = mx+q).
		Table S5. Data used for the interpolation of the 2050 and 2060 values in P2 and results (formula of the straight line: y = mx + q).
		Time	Emissions|CO2| Stationary emitters	Emissions|CO2| Mobile emitters	Emissions|CO2| Carbon Capture and Storage | Air Capture
		year	Mt CO2/yr	Mt CO2/yr	Mt CO2/yr
		2050	3477.77	4089.32	5772.47
		2060	2339.4	2404.15	6924.72
		m (Mt CO2/yr^2))	-113.837	-168.516	115.225
		q (Mt CO2/yr)	236845	349547	-230439
	Emissions|CO2| Stationary emitters
	For Q pathway, the data coincide with those reported in the "Q pathway" tab.
	For P2, they have been obtained from the original data as:
	"Emissions|CO2|Energy|Supply" + "Emissions|CO2|Energy|Demand|Industry" + "Emissions|CO2|Carbon Capture and Storage|Biomass"
	In the Q pathway, we consider the emissions coming out from an emitter always positive. A CO2 emission that is compensated a priori (e.g. through the production of biomass) or other air capture processes is not
	considered neutralized and it is added to the sum.
	In the P2 pathway, biomass becomes an important source of energy (see e.g. Figure 2.15 in Rogelj et al. (2018), pag. 131) making negative "Emissions from Energy Supply" from 2060.
	In order to allow the comparison between the two pathways, we have included the biomass contribution to the sum.
	Emissions|CO2| Mobile emitters
	For Q pathway, the data coincide with those reported in the "Q pathway" tab.
	For P2, they have been obtained from the original data as:
	"Emissions|CO2|Energy|Demand" - "Emissions|CO2|Energy|Demand|Industry" + "Emissions|CO2|AFOLU (2020)" in 2020
	"Emissions|CO2|Energy|Demand" - "Emissions|CO2|Energy|Demand|Industry" +["Emissions|CO2|AFOLU (2020)"/(2*(year-2020)/10)] for all the other years
	In the Q pathway, we consider the emissions coming out from an emitter always positive. A CO2 emission that is compensated a priori (e.g. through the production of biomass) or other air capture processes is not
	considered neutralized and it is added to the sum.
	Based on the P2 model (in Rogelj et al. (2018), pages 144-148) and from the data in the AIM database (https://tntcat.iiasa.ac.at/SspDb/dsd?Action=htmlpage&page=40)
	the total AFOLU emissions are the result of the sum of both positive CO2 emissions (e.g. associated to "Land Cover|Pasture" and "Land Cover|Cropland")
	and negative CO2 emissions (e.g. associated to "Land Cover|Forest", "Agricultural Production|Crops|Energy" and "Agricultural Production|Crops|Non-Energy").
	At the best of our knowledge, the CO2 emissions associated to the different factors at play in AFOLU are not made explicit in the AIM database and it is impossible to derive them
	without making assumptions that for sure differ from the original paper.
	We have then considered the 2020 value as a good estimate of the total positive emissions from AFOLU (in 2020 they are essentially not neutralized)
	and arbitrarly decided that the positive emissions from AFOLU are reduced by a factor that is					50	% of the precedent ten years.
	The corresponding values are reported in Table S6.
	Negative emissions from AFOLU are then calculated as the difference between "Emissions|CO2|AFOLU" and "Positive emissions from AFOLU" in Table S6.
	Table S6. Arbitrary partition used in Table S3 of the AFOLU emissions reported in Rogelj et al (2018) in negative and positive emissions.
	Time	Emissions|CO2|AFOLU	Positive emissions from AFOLU	Negative emissions from AFOLU
	year	Mt CO2/yr	Mt CO2/yr	Mt CO2/yr
	2020	3613.81	3613.81	0
	2030	-75.6161	1806.9	-1882.52
	2040	-2706.25	903.452	-3609.71
	2050	-3779.02	602.301	-4381.32
	2060	-4125.51	451.726	-4577.24
	2070	-4271.98	361.381	-4633.36
	2080	-4135.6	301.151	-4436.75
	2090	-3898.86	258.129	-4156.99
	2100	-3613.83	225.863	-3839.69
	Emissions|CO2| Carbon Capture and Storage | Air Capture
	For Q pathway, the data coincide with those reported in the "Q pathway" tab.
	For P2, they have been obtained from the original data (Table S1) and data reported in Table S6:
	"Emissions|CO2|Carbon Capture and Storage|Biomass" + "Negative emissions from AFOLU"
	Price | Carbon | Annual total Cost
	This variable is defined as in the "Q pathway" tab for both Q and P2 in order to allow a direct comparison.
	Also for the P2 pathway, the new emitters (			500	Mt CO2/yr) are considered neutralized through substitution with carbon-free analogues.

## Sheet: Ctotal annual cost-Tables S7 S8
	Table S7. Carbon annual cost for Q and P2 pathways.
		Carbon cost using the price in Table S4					Carbon cost using prices in Table S4 for years < 2050 and in Table S8 for years > 2050
		Q pathway		P2 pathway			Q pathway		P2 pathway
	Time	Annual cost	Incremental cost	Annual cost	Incremental cost		Annual cost	Incremental cost	Annual cost	Incremental cost
	year	US$2019/yr	US$2019	US$2019/yr	US$2019		US$2019/yr	US$2019	US$2019/yr	US$2019
	2019.93	0		0			0		0
	2030	480818565792	2.4209e+12	1.03244e+12	5.19827e+12		480818565792	2.4209e+12	1.03244e+12	5.19827e+12
	2040	6.6389e+11	5.72354e+12	2.17303e+12	1.60273e+13		6.6389e+11	5.72354e+12	2.17303e+12	1.60273e+13
	2053	2.08668e+12	1.78787e+13	3.2313e+12	3.51281e+13		579329588062	8.08093e+12	7.8404e+11	1.92209e+13
	2054.41	2.12567e+12	2.97167e+12	3.23206e+12	4.55968e+12		5.32297e+11	7.84214e+11	7.19774e+11	1.06089e+12
	2060	2955455417802	1.41994e+13	3.53421e+12	1.89086e+13		575632857962	3.09615e+12	7.64325e+11	4.14737e+12
	2070	3735530966802	33454931923020	3.80692e+12	3.67057e+13		725344326962	6504885924620	8.01176e+11	7.8275e+12
	2080	4023194969802	38793629683020	3.77842e+12	3.79267e+13		780552569962	7529484484620	7.93222e+11	7.97199e+12
	2090	4.04907e+12	40361327848020	3.69825e+12	37383314554635		785518599962	7830355849620	7.69503e+11	7.81362e+12
	2100	4090839343302	40699549715520	3.5114e+12	3.60483e+13		793534823462	7895267117120	6.77122e+11	7.23312e+12
	TOTAL PRICE (in US$2019)		1.96504e+14		2.27886e+14			4.98657e+13		7.6501e+13
	Details and references are shown below.
	Saving using Q pathway vs. P2 pathway estimated to be			13.771		%	of the total budget by considering all the carbon prices fixed at the 2019 value (see Table S4 in "Q pathway" tab).
				34.8169		%	of the total budget by considering an evolution with time of carbon price and in particular the
							max price of AC to be	1000	$ up to 2050 and
								200	$ from 2050 (see Table S8 in this tab).
	In both cases, the amount of money saved using the Q pathway is mainly associated to the late deployment of DAC with respect to P2, aimed at minimizing the total amount of CO2 requiring AC and
	at the same time allowing AC to reach the technological ripeness necessary for a such large deployment.
	values in yellow can be modified to obtain alternative scenarios. This template is used to obtain alternative scenarios to IPCC-reported pathways, please cite Vitillo, J. G., Eisaman, M. D., Aradóttir, E. S. P., Passarini, F., Wang, T., Sheehan, S. W. (2022). The role of carbon capture, utilization and storage for economic pathways that limit global warming to below 1.5 °C. iScience. https://doi.…
	Annual cost
	This value is calculated as described for "Price | Carbon | Annual total Cost" in the Q pathway for both Q and P2 pathways.
	We consider likely a 5-fold decrease in the DAC commercial price over 30 years accordinlgy to the estimate in
	Sabatino, F. et al. (2021). A comparative energy and costs assessment and optimization for direct air capture technologies. Joule 5, 2047-2076.
	We have then estimated the annual total cost in P2 and Q pathway by using two sets of prices:
	(a) using the data in Table S4, that is the 2019 values associated to DAC.
	(b) using the data in Table S4 up to 2050 and the price in Table S8 from 2050. Table S8 differs from Table S4 only in the max price of DAC.
	These values can be considered as the two limit values for both the Carbon total annual cost and the TOTAL PRICE.
	Table S8. Carbon price (estimated values in 2050).
	Emissions	Min price	Max price	Average price	References
	type	US $2019/t CO2	US $2019/t CO2	US $2019/tCO2
	Replacement of new emitters	0.3	10	4.85	United Nations Framework Convention on Climate Change (UNFCCC) (2021). Carbon offset platform. https://offset.climateneutralnow.org/allprojects.
	stationary sources	20	100	40	(a) Johnson, J. (2019). Capturing carbon: Can it save us? C&EN 97. (b) Vitillo, J. G. (2015) RSC Adv. 5, 36192-36239. 10.
	CO2 emissions to be captured from air like old emissions and not neutralized mobile sources/stationary sources	10	200	95	Sabatino, F. et al. (2021). A comparative energy and costs assessment and optimization for direct air capture technologies. Joule 5, 2047-2076.
	Incremental cost
	This cost is evaluated for each year X2 as the area of the trapezoid formed by the 4 points:
	· the year X2
	· the year that preceeds X in column A (X1)
	· the annual carbon cost in X2 (Y2)
	· the annual carbon cost in X1 (Y1).
	The incremental cost is then calculated by		(Y2+Y1)*(X2-X1)/2
	The Incremental carbon cost obtained for the P2 and Q pathways using the average carbon price reported in Table S4 for years < 2050 and in Table S8 for years ³ 2050 are shown in Figure 4 in the main text as grey and purple line, respectively.
	TOTAL PRICE (in US$2019)
	TOTAL PRICE is calculated as the integral of the carbon annual cost in the 2020-2100 period using the trapezoidal rule, i.e. by the sum of all the Incremental cost in the same column.

## Sheet: Additional Information
Additional Information
Lead Contact
Further information and requests should be directed to and will be fulfilled by the Lead Contact, Jenny G. Vitillo (jenny.vitillo@uninsubria.it).
Data and Code Availability
Data reported in this paper will be shared by the lead contact upon request.
The datasets to produce Figure 1 are available at Zenodo repository with DOI: 10.5281/zenodo.4603584.
This paper does not report original code.
All the information required to reanalyze the data are reported in the Supplemental Information of this paper. Any additional data necessary for this purpose is available from the lead contact upon request.
METHOD DETAILS
The four general classes of emissions (new emitters, stationary emitters, mobile emitters, and old or legacy emissions) were ranked based on the cost associated with their neutralization, using the data reported in (Johnson, 2019) and (Vitillo, 2015).
The value of the total CO2 emissions in 2021 (37 634 MtCO2, (Le Quéré et al., 2021)) and the ratio of CO2 emissions from stationary and mobile sources was obtained from (Intergovernmental Panel on Climate Change, 2005).
Time evolution of CO2 emissions from the 2021 value was calculated as shown in Table S2 using the trends in changes of stationary and mobile emitters in the decade between 2011 and 2021. New emitters were added in future years as emitters
with lowest cost of neutralization (see Table S4 in the Supplemental Data Item), considering that the Q scenario proposes a wind-down of construction of new stationary CO2 emission sources as soon as possible. The model continues to assume
stationary emitters are neutralized within the next decade by winding them down as described in the calculation in lines 70-90 under Table S2. This wind-down targeted a reduction in emissions from stationary sources to 20% of their 2021 value by 2030.
The value of 20% was chosen based on technological and energetic considerations reported in (Joos et al., 2016; MacDonald et al., 2016). An additional 8% of stationary emitters is then considered to be neutralized in the 2030-2040 period.
To calculate the wind-down and mitigation of mobile emitters, neutralization ratios from the 2005 IPCC special report were used (Intergovernmental Panel on Climate Change, 2005), starting in 2030 and reaching almost a complete neutralization in
2050 (93% of 2021 value). In this case, a longer time is considered as the relative number of emitters is significantly higher than stationary sources (cars, airplanes, etc.). As such, their neutralization is possible only by substitution of these emitters
with a zero-carbon alternative, or through carbon dioxide removal from the air. The neutralization of the mobile emitters is calculated with a linear dependence on time in the 2030-2050 period, using the equation in Column I of Table S2.
As expected, for years >2053, the total emissions in the Q scenario coincides with those assumed for the P2 scenario (Intergovernmental Panel on Climate Change, 2005) with the addition of large-scale deployment of CDR is assumed in both
P2 and Q scenarios, in order to address the costliest CO2 emissions.
The percentage of CO2 emissions to be addressed through CDR is obtained as the difference between the imposed total CO2 emissions and the sum of CO2 emissions from stationary (12% of 2021 value) and mobile sources (7% of 2021 value).
The first estimate of the total cost of the Q and P2 1.5 °C-committed pathways is obtained by multiplying the neutralized CO2 emissions in each category with their 2020 average cost using the data reported in (Johnson, 2019; Vitillo, 2015).
(Sabatino et al., 2021) recently suggested a 5-fold decrease in cost for the operation of direct air capture technologies by 2050 as compared to the 2020 value, through a comparative optimized energy and cost assessment.
This data was used to obtain an alternative estimate of the total cost of both the Q and P2 pathways. Additional details on the calculations and all the formulas used are reported in the tabs of the present Supplemental Data Item.
